# Supplementary material for: Description and life-cycle of Taenia lynciscapreoli sp. n. (Cestoda, Cyclophyllidea)
Source: Zookeys. 2016 Apr 25;(584):1–23. doi: 10.3897/zookeys.584.8171 (PMC4857020; doi:10.3897/zookeys.584.8171)
Supplement: XML Treatment for Taenia lynciscapreoli [file zookeys.584.8171-treatment1.xml]

<!DOCTYPE tp:taxon-treatment
  PUBLIC "-//TaxonX//DTD Taxonomic Treatment Publishing DTD v0 20100105//EN" "tax-treatment-NSO.dtd">
<tp:taxon-treatment xmlns:tp="http://www.plazi.org/taxpub"><tp:treatment-meta><kwd-group><label>Taxon classification</label><kwd><named-content content-type="kingdom">Animalia</named-content></kwd><kwd><named-content content-type="order">Cyclophyllidea</named-content></kwd><kwd><named-content content-type="family">Taeniidae</named-content></kwd></kwd-group><mixed-citation publication-type="journal"><person-group><name><surname>Haukisalmi</surname><given-names>Voitto</given-names></name><name><surname>Konyaev</surname><given-names>Sergey</given-names></name><name><surname>Lavikainen</surname><given-names>Antti</given-names></name><name><surname>Isomursu</surname><given-names>Marja</given-names></name><name><surname>Nakao</surname><given-names>Minoru</given-names></name></person-group><article-title>Description and life-cycle of <italic><tp:taxon-name><tp:taxon-name-part taxon-name-part-type="genus">Taenia</tp:taxon-name-part> <tp:taxon-name-part taxon-name-part-type="species">lynciscapreoli</tp:taxon-name-part></tp:taxon-name></italic> sp. n. (<tp:taxon-name><tp:taxon-name-part taxon-name-part-type="class">Cestoda</tp:taxon-name-part></tp:taxon-name>, <tp:taxon-name><tp:taxon-name-part taxon-name-part-type="order">Cyclophyllidea</tp:taxon-name-part></tp:taxon-name>)</article-title><source>Zookeys</source><day>25</day><month>4</month><year>2016</year><volume>2016</volume><issue>584</issue><fpage>1</fpage><lpage>23</lpage><pub-id pub-id-type="doi">10.3897/zookeys.584.8171</pub-id></mixed-citation></tp:treatment-meta><tp:nomenclature><tp:taxon-name>
              <tp:taxon-name-part taxon-name-part-type="genus">Taenia</tp:taxon-name-part>
              <tp:taxon-name-part taxon-name-part-type="species">lynciscapreoli</tp:taxon-name-part>
              <object-id xmlns:xlink="http://www.w3.org/1999/xlink" content-type="zoobank" xlink:type="simple">http://zoobank.org/559B4067-3FE2-4B35-86B6-03780ED73DDF</object-id>
            </tp:taxon-name><tp:taxon-status xmlns:xlink="http://www.w3.org/1999/xlink" xlink:type="simple">sp. n.</tp:taxon-status></tp:nomenclature><tp:treatment-sec sec-type="Material"><title>Material.</title><p><italic>Adult</italic>. Type–material: Holotype <named-content xmlns:xlink="http://www.w3.org/1999/xlink" content-type="dwc:institutional_code" xlink:type="simple">MZH</named-content> 127098 (five slides, including hand–cut transverse sections, and fragments in ethanol). Paratype <named-content xmlns:xlink="http://www.w3.org/1999/xlink" content-type="dwc:institutional_code" xlink:type="simple">MZH</named-content> 127099 (three slides and fragments in ethanol), from the same host individual as the holotype.</p><p>Voucher material from <italic><tp:taxon-name><tp:taxon-name-part taxon-name-part-type="genus">Lynx</tp:taxon-name-part> <tp:taxon-name-part taxon-name-part-type="species">lynx</tp:taxon-name-part></tp:taxon-name></italic>: <named-content xmlns:xlink="http://www.w3.org/1999/xlink" content-type="dwc:institutional_code" xlink:type="simple">MZH</named-content> 127100 (three slides and fragments in ethanol), <named-content xmlns:xlink="http://www.w3.org/1999/xlink" content-type="dwc:institutional_code" xlink:type="simple">MZH</named-content> 127101 (five slides and fragments in ethanol) and <named-content xmlns:xlink="http://www.w3.org/1999/xlink" content-type="dwc:institutional_code" xlink:type="simple">MZH</named-content> 127102 (six slides and fragments in ethanol), Lohja, southern Finland; <named-content xmlns:xlink="http://www.w3.org/1999/xlink" content-type="dwc:institutional_code" xlink:type="simple">MZH</named-content> 127105 (two slides) and <named-content xmlns:xlink="http://www.w3.org/1999/xlink" content-type="dwc:institutional_code" xlink:type="simple">MZH</named-content> 127106 (three slides), Mikhailovskiy raion, Altai Rai, Russia.</p><p>Voucher material from <italic><tp:taxon-name><tp:taxon-name-part taxon-name-part-type="genus">Canis</tp:taxon-name-part> <tp:taxon-name-part taxon-name-part-type="species">lupus</tp:taxon-name-part></tp:taxon-name></italic> (wolf): <abbrev xmlns:xlink="http://www.w3.org/1999/xlink" content-type="institution" xlink:title="Institute of Systematics and Ecology of Animals SB RAS, Novosibirsk, Russia" xlink:type="simple">SVK</abbrev>-2265 and <abbrev xmlns:xlink="http://www.w3.org/1999/xlink" content-type="institution" xlink:title="Institute of Systematics and Ecology of Animals SB RAS, Novosibirsk, Russia" xlink:type="simple">SVK</abbrev>-2581, Mikhailovskiy raion, Altai Rai, Russia.</p><p>Other museum specimens from <italic><tp:taxon-name><tp:taxon-name-part taxon-name-part-type="genus">Lynx</tp:taxon-name-part> <tp:taxon-name-part taxon-name-part-type="species">lynx</tp:taxon-name-part></tp:taxon-name></italic> from Finland (in ethanol): <named-content xmlns:xlink="http://www.w3.org/1999/xlink" content-type="dwc:institutional_code" xlink:type="simple">MZH</named-content> 123001, from Hyvinkää; <named-content xmlns:xlink="http://www.w3.org/1999/xlink" content-type="dwc:institutional_code" xlink:type="simple">MZH</named-content> 123002, from Sauvo; <named-content xmlns:xlink="http://www.w3.org/1999/xlink" content-type="dwc:institutional_code" xlink:type="simple">MZH</named-content> 123003 and 123004, from Mustasaari; <named-content xmlns:xlink="http://www.w3.org/1999/xlink" content-type="dwc:institutional_code" xlink:type="simple">MZH</named-content> 123005, locality unknown.</p><!--PageBreak--><p>Other records from <italic><tp:taxon-name><tp:taxon-name-part taxon-name-part-type="genus">Lynx</tp:taxon-name-part> <tp:taxon-name-part taxon-name-part-type="species">lynx</tp:taxon-name-part></tp:taxon-name></italic>: Kolosovsky and Bolsheukovsky raions, Omskaya oblast’, Western Siberia, Russia (morphological identification), coll. Bykova, 2006 [identified as <italic><tp:taxon-name><tp:taxon-name-part taxon-name-part-type="genus">Taenia</tp:taxon-name-part> <tp:taxon-name-part taxon-name-part-type="species">pisiformis</tp:taxon-name-part></tp:taxon-name></italic> (Bloch, 1780)].</p></tp:treatment-sec><tp:treatment-sec sec-type="Type host"><title>Type host.</title><p>
              <italic><tp:taxon-name><tp:taxon-name-part taxon-name-part-type="genus">Lynx</tp:taxon-name-part> <tp:taxon-name-part taxon-name-part-type="species">lynx</tp:taxon-name-part></tp:taxon-name></italic> Linnaeus, 1758, the Eurasian lynx. Other hosts: <italic><tp:taxon-name><tp:taxon-name-part taxon-name-part-type="genus">Canis</tp:taxon-name-part> <tp:taxon-name-part taxon-name-part-type="species">lupus</tp:taxon-name-part></tp:taxon-name></italic> Linnaeus, 1758, the wolf.</p></tp:treatment-sec><tp:treatment-sec sec-type="Type locality"><title>Type locality.</title><p>Salo, Perniön Ylikulma (WGS 84: <named-content xmlns:xlink="http://www.w3.org/1999/xlink" content-type="dwc:verbatimCoordinates" xlink:type="simple"><named-content content-type="geo-json" specific-use="{&#34;type&#34;:&#34;Point&#34;,&#34;coordinates&#34;:[23.221467,60.282467]}" xlink:type="simple">60°16.948'N; 23°13.288'E</named-content></named-content>), southern Finland.</p><p>Site. Small intestine.</p></tp:treatment-sec><tp:treatment-sec sec-type="Metacestode"><title>Metacestode.</title><p>Host: European roe deer <italic><tp:taxon-name><tp:taxon-name-part taxon-name-part-type="genus">Capreolus</tp:taxon-name-part> <tp:taxon-name-part taxon-name-part-type="species">capreolus</tp:taxon-name-part></tp:taxon-name></italic> (Finland), Siberian roe deer <italic><tp:taxon-name><tp:taxon-name-part taxon-name-part-type="genus">Capreolus</tp:taxon-name-part> <tp:taxon-name-part taxon-name-part-type="species">pygargus</tp:taxon-name-part></tp:taxon-name></italic> (Russia) and Eurasian elk/moose <italic><tp:taxon-name><tp:taxon-name-part taxon-name-part-type="genus">Alces</tp:taxon-name-part> <tp:taxon-name-part taxon-name-part-type="species">alces</tp:taxon-name-part></tp:taxon-name></italic> (Finland).</p></tp:treatment-sec><tp:treatment-sec sec-type="material"><title>Voucher material.</title><p>
              <named-content xmlns:xlink="http://www.w3.org/1999/xlink" content-type="dwc:institutional_code" xlink:type="simple">MZH</named-content> 127104 (two specimens in ethanol), <italic><tp:taxon-name><tp:taxon-name-part taxon-name-part-type="genus">Alces</tp:taxon-name-part> <tp:taxon-name-part taxon-name-part-type="species">alces</tp:taxon-name-part></tp:taxon-name></italic> (calf), Hausjärvi, southern Finland; <abbrev xmlns:xlink="http://www.w3.org/1999/xlink" content-type="institution" xlink:title="Institute of Systematics and Ecology of Animals SB RAS, Novosibirsk, Russia" xlink:type="simple">SVK</abbrev>-2344, <abbrev xmlns:xlink="http://www.w3.org/1999/xlink" content-type="institution" xlink:title="Institute of Systematics and Ecology of Animals SB RAS, Novosibirsk, Russia" xlink:type="simple">SVK</abbrev>-2402 (in ethanol), <abbrev xmlns:xlink="http://www.w3.org/1999/xlink" content-type="institution" xlink:title="Institute of Systematics and Ecology of Animals SB RAS, Novosibirsk, Russia" xlink:type="simple">SVK</abbrev>-2458, <abbrev xmlns:xlink="http://www.w3.org/1999/xlink" content-type="institution" xlink:title="Institute of Systematics and Ecology of Animals SB RAS, Novosibirsk, Russia" xlink:type="simple">SVK</abbrev>-2395 (slides), <italic><tp:taxon-name><tp:taxon-name-part taxon-name-part-type="genus">Capreolus</tp:taxon-name-part> <tp:taxon-name-part taxon-name-part-type="species">pygargus</tp:taxon-name-part></tp:taxon-name></italic>, Russian Far East.</p></tp:treatment-sec><tp:treatment-sec sec-type="Other museum specimens"><title>Other museum specimens.</title><p>N16553, Museum of All–Russian K. I. Skryabin Scientific Research Institute of Helminthology (Moscow), <italic><tp:taxon-name><tp:taxon-name-part taxon-name-part-type="genus">Capreolus</tp:taxon-name-part> <tp:taxon-name-part taxon-name-part-type="species">pygargus</tp:taxon-name-part></tp:taxon-name></italic>, Tuva Republic, Southern Siberia, Russia (identified as <italic><tp:taxon-name><tp:taxon-name-part taxon-name-part-type="genus">Taenia</tp:taxon-name-part> <tp:taxon-name-part taxon-name-part-type="species">hydatigena</tp:taxon-name-part></tp:taxon-name></italic>).</p><p>Site. Liver and lungs.</p></tp:treatment-sec><tp:treatment-sec sec-type="Diagnosis"><title>Diagnosis.</title><p>Adults and metacestodes of <italic><tp:taxon-name><tp:taxon-name-part taxon-name-part-type="genus">Taenia</tp:taxon-name-part> <tp:taxon-name-part taxon-name-part-type="species">lynciscapreoli</tp:taxon-name-part></tp:taxon-name></italic> sp. n. can be separated unambiguously from all other species of <italic><tp:taxon-name><tp:taxon-name-part taxon-name-part-type="genus">Taenia</tp:taxon-name-part></tp:taxon-name></italic> by the shape of their large rostellar hooks, <!--PageBreak-->particularly the characteristically short, wide and strongly curved blade. If the large rostellar hooks are missing in adults, <italic><tp:taxon-name><tp:taxon-name-part taxon-name-part-type="genus">Taenia</tp:taxon-name-part> <tp:taxon-name-part taxon-name-part-type="species">lynciscapreoli</tp:taxon-name-part></tp:taxon-name></italic> may be separated from related species by a combination of morphological features of mature proglottids (see Discussion).</p></tp:treatment-sec><tp:treatment-sec sec-type="Description"><title>Description.</title><p>Measurements are in micrometres if not otherwise stated.</p><p>
              <italic>Adult</italic> (Figs <xref ref-type="fig" rid="F2">2</xref>–<xref ref-type="fig" rid="F7">7</xref>; Table <xref ref-type="table" rid="T1">1</xref>). Measurements of mature proglottids and scolex are based on specimens from Finland, and other measurements (external features, rostellar hooks, uterine branches, eggs) on combined material from Finland and Russia.</p><fig id="F2" position="float" orientation="portrait"><label>Figure 2.</label><caption><p>Mature proglottids of <italic><tp:taxon-name><tp:taxon-name-part taxon-name-part-type="genus">Taenia</tp:taxon-name-part> <tp:taxon-name-part taxon-name-part-type="species">lynciscapreoli</tp:taxon-name-part></tp:taxon-name></italic> sp. n. from <italic><tp:taxon-name><tp:taxon-name-part taxon-name-part-type="genus">Lynx</tp:taxon-name-part> <tp:taxon-name-part taxon-name-part-type="species">lynx</tp:taxon-name-part></tp:taxon-name></italic>. <bold>A</bold> holotype <bold>B</bold> paratype <bold>C</bold> voucher. Scale-bars: 500 μm (<bold>A–B</bold>); 300 μm (<bold>C</bold>).</p></caption><graphic xmlns:xlink="http://www.w3.org/1999/xlink" xlink:href="zookeys-584-001-g002.jpg" position="float" orientation="portrait" xlink:type="simple" id="oo_86574.jpg"/></fig><fig id="F3" position="float" orientation="portrait"><label>Figure 3.</label><caption><p>Scolex (<bold>A</bold>, <bold>B</bold>) and a pregravid proglottid with uterus (<bold>C</bold>) of <italic><tp:taxon-name><tp:taxon-name-part taxon-name-part-type="genus">Taenia</tp:taxon-name-part> <tp:taxon-name-part taxon-name-part-type="species">lynciscapreoli</tp:taxon-name-part></tp:taxon-name></italic> sp. n. from <italic><tp:taxon-name><tp:taxon-name-part taxon-name-part-type="genus">Lynx</tp:taxon-name-part> <tp:taxon-name-part taxon-name-part-type="species">lynx</tp:taxon-name-part></tp:taxon-name></italic>. <bold>A, B</bold> paratypes <bold>C</bold> voucher. Scale-bars: 200 μm (<bold>A–B</bold>); 500 μm (<bold>C</bold>).</p></caption><graphic xmlns:xlink="http://www.w3.org/1999/xlink" xlink:href="zookeys-584-001-g003.jpg" position="float" orientation="portrait" xlink:type="simple" id="oo_86575.jpg"/></fig><fig id="F4" position="float" orientation="portrait"><label>Figure 4.</label><caption><p>Terminal genital ducts of <italic><tp:taxon-name><tp:taxon-name-part taxon-name-part-type="genus">Taenia</tp:taxon-name-part> <tp:taxon-name-part taxon-name-part-type="species">lynciscapreoli</tp:taxon-name-part></tp:taxon-name></italic> sp. n. (holotype) in whole mount (<bold>A</bold>) and in hand–cut transverse section (<bold>B</bold>). VC, ventral longitudinal osmoregulatory canal; DC, dorsal longitudinal osmoregulatory canal; NC, nerve cord; VA, vagina; CV, copulatory part of vagina; CS, cirrus sac; VD, vas deferens; TE, testes. Scale-bars: 100 μm.</p></caption><graphic xmlns:xlink="http://www.w3.org/1999/xlink" xlink:href="zookeys-584-001-g004.jpg" position="float" orientation="portrait" xlink:type="simple" id="oo_86576.jpg"/></fig><fig id="F5" position="float" orientation="portrait"><label>Figure 5.</label><caption><p>Outline drawings of large and small rostellar hooks of <italic><tp:taxon-name><tp:taxon-name-part taxon-name-part-type="genus">Taenia</tp:taxon-name-part> <tp:taxon-name-part taxon-name-part-type="species">lynciscapreoli</tp:taxon-name-part></tp:taxon-name></italic> sp. n. from various host species. <bold>A–H</bold> side view <bold>I–J</bold> “ventral” view <bold>A–B</bold> <italic><tp:taxon-name><tp:taxon-name-part taxon-name-part-type="genus">Lynx</tp:taxon-name-part> <tp:taxon-name-part taxon-name-part-type="species">lynx</tp:taxon-name-part></tp:taxon-name></italic> (holotype) <bold>C–D</bold> <italic><tp:taxon-name><tp:taxon-name-part taxon-name-part-type="genus">Canis</tp:taxon-name-part> <tp:taxon-name-part taxon-name-part-type="species">lupus</tp:taxon-name-part></tp:taxon-name></italic> <bold>E–F</bold> <italic><tp:taxon-name><tp:taxon-name-part taxon-name-part-type="genus">Capreolus</tp:taxon-name-part> <tp:taxon-name-part taxon-name-part-type="species">capreolus</tp:taxon-name-part></tp:taxon-name></italic> <bold>G–J</bold> <italic><tp:taxon-name><tp:taxon-name-part taxon-name-part-type="genus">Alces</tp:taxon-name-part> <tp:taxon-name-part taxon-name-part-type="species">alces</tp:taxon-name-part></tp:taxon-name></italic>. Scale-bar: 50 μm.</p></caption><graphic xmlns:xlink="http://www.w3.org/1999/xlink" xlink:href="zookeys-584-001-g005.jpg" position="float" orientation="portrait" xlink:type="simple" id="oo_86577.jpg"/></fig><fig id="F6" position="float" orientation="portrait"><label>Figure 6.</label><caption><p>Large and small rostellar hooks of <italic><tp:taxon-name><tp:taxon-name-part taxon-name-part-type="genus">Taenia</tp:taxon-name-part> <tp:taxon-name-part taxon-name-part-type="species">lynciscapreoli</tp:taxon-name-part></tp:taxon-name></italic> sp. n. from <italic><tp:taxon-name><tp:taxon-name-part taxon-name-part-type="genus">Lynx</tp:taxon-name-part> <tp:taxon-name-part taxon-name-part-type="species">lynx</tp:taxon-name-part></tp:taxon-name></italic>, the higher picture showing the characteristic ridge and pits of large hooks. Scale-bars: 50 μm.</p></caption><graphic xmlns:xlink="http://www.w3.org/1999/xlink" xlink:href="zookeys-584-001-g006.jpg" position="float" orientation="portrait" xlink:type="simple" id="oo_86578.jpg"/></fig><fig id="F7" position="float" orientation="portrait"><label>Figure 7.</label><caption><p>Hook crown of <italic><tp:taxon-name><tp:taxon-name-part taxon-name-part-type="genus">Taenia</tp:taxon-name-part> <tp:taxon-name-part taxon-name-part-type="species">lynciscapreoli</tp:taxon-name-part></tp:taxon-name></italic> sp. n. from <italic><tp:taxon-name><tp:taxon-name-part taxon-name-part-type="genus">Lynx</tp:taxon-name-part> <tp:taxon-name-part taxon-name-part-type="species">lynx</tp:taxon-name-part></tp:taxon-name></italic>. Scale-bar: 200 μm.</p></caption><graphic xmlns:xlink="http://www.w3.org/1999/xlink" xlink:href="zookeys-584-001-g007.jpg" position="float" orientation="portrait" xlink:type="simple" id="oo_86579.jpg"/></fig><p>Medium–sized species of <italic><tp:taxon-name><tp:taxon-name-part taxon-name-part-type="genus">Taenia</tp:taxon-name-part></tp:taxon-name></italic>; length of fully gravid specimens 55–90 cm (n=4). Maximum width of strobila 5–7 mm (n=4). Scolex 1.1 mm (n=2) wide in specimens mounted in Berlese’s medium (BM), 0.85 mm (n=1) wide in specimens mounted in Canada balsam (CB). Maximum diameter of suckers 269–289 in BM (n=7), 213–255 in CB (n=4). Diameter of rostellum 375–425 in BM (n=2), 300–365 in CB (n=2); rostellum larger than suckers. Neck approximately as wide as scolex, of variable length.</p><p>Rostellum bearing two rows of hooks; rostellar armature usually incomplete in adult specimens. In combined material, length of large hooks 168–231 (mean=212.2, n=27) and length of small hooks 106–137 (mean=126.2, n=25). Total length and other dimensions of large hooks consistently smaller in specimens from Finland than in those from Siberia and Russian Far East. Large hooks characterized by long, thick and straight handle sometimes provided with apical bulge, relatively short, wide and strongly curved blade and prominent, usually slightly pointed guard. Border between hidden and exposed parts of large hooks marked with distinct oblique ridge. Margin of ridge provided with pits of various sizes at middle of handle; similar but less distinct pits sometimes present at guard portion of ridge.</p><p>Proglottids craspedote, but velum poorly developed. Mature proglottids 2.8–5.3 mm (mean=4.3 mm, n=15) wide and 2.0–3.4 mm (mean=2.6 mm, n=15) long, with length/width ratio of 1:1.2–2.6 (mean=1:1.7, n=15) in well–relaxed specimens. Proglottids becoming more elongate posteriorly; fully–gravid proglottids up to 14 mm long, with length/width ratio of 1:4.7.</p><p>Genital pores irregularly alternating, positioned in middle of lateral margin of proglottids. Genital atrium weak, usually not protruding, 238–425 (mean=302, n=12) wide at base and 144–264 (mean=186, n=12) deep. Ventral longitudinal osmoregulatory canals 34–110 (mean=75, n=13) wide in mature proglottids, up to 200 in postmature/pregravid proglottids; connected by narrower transverse canals. Dorsal osmoregulatory canals narrow (seen only in transverse sections), running medially to ventral longitudinal canals. Terminal genital ducts positioned between dorsal and ventral longitudinal osmoregulatory canal and dorsal to nerve–cord.</p><p>Testes 591–725 (mean=653, n=5) in number, 80–130 in largest diameter, positioned primarily in one dorso–ventral layer. Testicular field widely confluent anteriorly and occupying all parts of median field lacking female organs, except small well–defined region anterior to ovary. Continuous posterior testicular field absent, but sometimes individuals testes positioned posterior to or overlapping vitellarium. Antero–poral testicular field longitudinally as long as postero–poral field (as separated by vas deferens). Testicular field separated from ventral osmoregulatory canals by distinct free <!--PageBreak--><!--PageBreak--><!--PageBreak-->space laterally, anteriorly and posteriorly. Cirrus–sac elongate, 340–425 (mean=382, n=11) long and 153–179 (mean=166, n=11) wide in mature proglottids, usually not extending to longitudinal ventral canal; muscle layers of cirrus–sac well–developed. Distal part of ductus cirri armed with delicate hair–like structures. Vas deferens forming few irregular loops inside cirrus–sac, prominently convoluted outside cirrus–sac.</p><p>Ovary bilobed, 98–172 (mean=150, n=15) wide and 57–103 (mean=84, n=15) long; lobes of roughly equal size, but antiporal lobe extending slightly more ante<!--PageBreak-->riad than poral lobe; ovary does not reach midline of proglottid longitudinally. Vitellarium distinctly elongated transversely, 80–145 (mean=126, n=15) wide and 19–41 (mean=31, n=12) long, slightly narrower than ovary; lateral extremities usually pointed. Vagina opens posterior to male pore, provided by distinct sphincter ca. 5 from distal end of vagina; sphincter ca. 3 long and 6 wide; sphincter sometimes absent or incom<!--PageBreak-->plete (present on one side of vagina only). Copulatory part of vagina shorter than cirrus sac, thick–walled, distinctly widened, curved posteriorly; maximum width of copulatory part 94–111 (mean=106, n=10). Proximal vagina narrow, of uniform width, runs posterior to vas deferens, usually slightly undulating, rarely looped. Lumen of vagina lined with delicate hair–like structures almost throughout its length; hairs particularly long in widened copulatory part. Prior to joining seminal receptacle, vagina forms dif<!--PageBreak-->ferentiated region, 10–12 long, with tapered lumen lacking hairs. Sperm–filled seminal receptacle elongate, 9–17 (mean=12.4, n=15) long. Mehlis’ gland spherical, 18–22 (mean=19.6, n=11) in diameter. Uterus in pre–gravid and early gravid proglottids with 8–11 primary branches on each side, often with secondary and tertiary bifurcations; lateral branches not reaching ventral osmoregulatory canal; terminal branches usually with multiple anterior or posterior sacculations. Eggs spherical or subspherical, with maximum diameter of 34–39 (mean=36.8, n=26) in whole–mounts. Outer egg shell thick (4.0–4.5), distinctly two–layered.</p><p>
              <italic>Metacestode</italic> (Fig. <xref ref-type="fig" rid="F5">5</xref>, Table <xref ref-type="table" rid="T1">1</xref>). External features of metacestodes are based on specimens from Finland, and measurements of rostellar hooks on combined material from Finland and Russia (Table <xref ref-type="table" rid="T1">1</xref>).</p><p>Metacestode is cysticercus. Ethanol–fixed cysticerci with fully–developed rostellar hooks 3–14 mm long and 2–5 mm wide; larger cysticerci with elongate or sac–like posterior bladder and, in one case, with short (8 mm) strobila between bladder and scolex <!--PageBreak-->region. Rostellum armed with 30–34 (mean=32.0, n=7) hooks forming two rows. Large hooks 213–238 (mean=225.9, n=27) and small hooks 123–145 (mean=136.7, n=23) long. Average hook dimensions are consistently smaller in specimens from Finland than in specimens from Siberia and Russian Far East. Rostellar hooks of metacestodes are similar in shape to those of adult cestodes.</p></tp:treatment-sec><tp:treatment-sec sec-type="Distribution"><title>Distribution.</title><p>Eurasia, from Finland to Russian Far East.</p></tp:treatment-sec><tp:treatment-sec sec-type="Etymology"><title>Etymology.</title><p>The specific epithet refers to the main definitive and intermediate hosts of the new species.</p></tp:treatment-sec><tp:treatment-sec><!--Section generated to contain objects referenced in tp:taxon-treatment.--><table-wrap id="T1" position="float" orientation="portrait"><label>Table 1.</label><caption><p>Variation in measurements (µm) of large rostellar hooks in <italic><tp:taxon-name><tp:taxon-name-part taxon-name-part-type="genus">Taenia</tp:taxon-name-part> <tp:taxon-name-part taxon-name-part-type="species">lynciscapreoli</tp:taxon-name-part></tp:taxon-name></italic> sp. n. Figures show the range with the mean in parentheses. <abbrev xmlns:xlink="http://www.w3.org/1999/xlink" xlink:title="total length" xlink:type="simple">TL</abbrev>, total length; <abbrev xmlns:xlink="http://www.w3.org/1999/xlink" xlink:title="total width" xlink:type="simple">TW</abbrev>, total width; <abbrev xmlns:xlink="http://www.w3.org/1999/xlink" xlink:title="posterior length" xlink:type="simple">PL</abbrev>, posterior length; <abbrev xmlns:xlink="http://www.w3.org/1999/xlink" xlink:title="anterior length" xlink:type="simple">AL</abbrev>, anterior length; <abbrev xmlns:xlink="http://www.w3.org/1999/xlink" xlink:title="guard length" xlink:type="simple">GL</abbrev>, guard length (see Fig. <xref ref-type="fig" rid="F8">8</xref>).</p></caption><table id="TID0EKGBG" rules="all"><tbody><tr><th rowspan="1" colspan="1">Hosts, region</th><th rowspan="1" colspan="1">
                <abbrev xmlns:xlink="http://www.w3.org/1999/xlink" xlink:title="total length" xlink:type="simple">TL</abbrev>
              </th><th rowspan="1" colspan="1">
                <abbrev xmlns:xlink="http://www.w3.org/1999/xlink" xlink:title="total width" xlink:type="simple">TW</abbrev>
              </th><th rowspan="1" colspan="1">
                <abbrev xmlns:xlink="http://www.w3.org/1999/xlink" xlink:title="posterior length" xlink:type="simple">PL</abbrev>
              </th><th rowspan="1" colspan="1">
                <abbrev xmlns:xlink="http://www.w3.org/1999/xlink" xlink:title="anterior length" xlink:type="simple">AL</abbrev>
              </th><th rowspan="1" colspan="1">
                <abbrev xmlns:xlink="http://www.w3.org/1999/xlink" xlink:title="guard length" xlink:type="simple">GL</abbrev>
              </th></tr><tr><td rowspan="1" colspan="1">
              <italic><tp:taxon-name><tp:taxon-name-part taxon-name-part-type="genus">Lynx</tp:taxon-name-part></tp:taxon-name></italic>, Finland (n=11)</td><td rowspan="1" colspan="1">168–228 (195.9)</td><td rowspan="1" colspan="1">78–94 (84.5)</td><td rowspan="1" colspan="1">114–162 (133.8)</td><td rowspan="1" colspan="1">76–97 (86.3)</td><td rowspan="1" colspan="1">42–54 (47.7)</td></tr><tr><td rowspan="1" colspan="1">
              <italic><tp:taxon-name><tp:taxon-name-part taxon-name-part-type="genus">Lynx</tp:taxon-name-part></tp:taxon-name></italic>, Russia (n=16)</td><td rowspan="1" colspan="1">214–231 (223.4)</td><td rowspan="1" colspan="1">79–96 (89.4)</td><td rowspan="1" colspan="1">138–162 (152.1)</td><td rowspan="1" colspan="1">87–101 (94.9)</td><td rowspan="1" colspan="1">40–59 (50.8)</td></tr><tr><td rowspan="1" colspan="1">
              <italic><tp:taxon-name><tp:taxon-name-part taxon-name-part-type="genus">Lynx</tp:taxon-name-part></tp:taxon-name></italic>, combined (n=27)</td><td rowspan="1" colspan="1">168–231 (212.2)</td><td rowspan="1" colspan="1">78–96 (87.4)</td><td rowspan="1" colspan="1">114–162 (144.7)</td><td rowspan="1" colspan="1">76–101 (91.4)</td><td rowspan="1" colspan="1">42–59 (49.5)</td></tr><tr><td rowspan="1" colspan="1">
              <italic><tp:taxon-name><tp:taxon-name-part taxon-name-part-type="genus">Capreolus</tp:taxon-name-part></tp:taxon-name></italic>, Finland (n=3)</td><td rowspan="1" colspan="1">213–222 (216.5)</td><td rowspan="1" colspan="1">85–92 (87.5)</td><td rowspan="1" colspan="1">136–153 (144.2)</td><td rowspan="1" colspan="1">95–98 (96.9)</td><td rowspan="1" colspan="1">48–56 (49.9)</td></tr><tr><td rowspan="1" colspan="1">
              <italic><tp:taxon-name><tp:taxon-name-part taxon-name-part-type="genus">Capreolus</tp:taxon-name-part></tp:taxon-name></italic>, Russia (n=15)</td><td rowspan="1" colspan="1">215–238 (230.7)</td><td rowspan="1" colspan="1">94–109 (103.4)</td><td rowspan="1" colspan="1">148–171 (162.7)</td><td rowspan="1" colspan="1">92–111 (104.3)</td><td rowspan="1" colspan="1">54–88 (65.6)</td></tr><tr><td rowspan="1" colspan="1">
              <italic><tp:taxon-name><tp:taxon-name-part taxon-name-part-type="genus">Alces</tp:taxon-name-part></tp:taxon-name></italic>, Finland (n=7)</td><td rowspan="1" colspan="1">213–230 (222.3)</td><td rowspan="1" colspan="1">82–97 (90.9)</td><td rowspan="1" colspan="1">145–162 (154.8)</td><td rowspan="1" colspan="1">86–100 (94.0)</td><td rowspan="1" colspan="1">46–60 (52.3)</td></tr><tr><td rowspan="1" colspan="1">Cervids, combined (n=25)</td><td rowspan="1" colspan="1">213–238 (225.9)</td><td rowspan="1" colspan="1">82–109 (97.2)</td><td rowspan="1" colspan="1">136–171 (157.2)</td><td rowspan="1" colspan="1">86–111 (100.3)</td><td rowspan="1" colspan="1">46–88 (59.2)</td></tr><tr><td rowspan="1" colspan="1">
              <italic><tp:taxon-name><tp:taxon-name-part taxon-name-part-type="genus">Lynx</tp:taxon-name-part></tp:taxon-name></italic> + cervids, combined (n=52)</td><td rowspan="1" colspan="1">168–238 (219.1)</td><td rowspan="1" colspan="1">78–109 (92.3)</td><td rowspan="1" colspan="1">114–171 (150.9)</td><td rowspan="1" colspan="1">76–111 (95.8)</td><td rowspan="1" colspan="1">40–88 (54.4)</td></tr></tbody></table></table-wrap><fig id="F8" position="float" orientation="portrait"><label>Figure 8.</label><caption><p>Pairwise comparisons of the shape of the large rostellar hooks in <italic><tp:taxon-name><tp:taxon-name-part taxon-name-part-type="genus">Taenia</tp:taxon-name-part> <tp:taxon-name-part taxon-name-part-type="species">lynciscapreoli</tp:taxon-name-part></tp:taxon-name></italic> sp. n. and related species, using the junction between the blade and the guard as an anchor region for alignment. The hook of <italic><tp:taxon-name><tp:taxon-name-part taxon-name-part-type="genus">Taenia</tp:taxon-name-part> <tp:taxon-name-part taxon-name-part-type="species">lynciscapreoli</tp:taxon-name-part></tp:taxon-name></italic> sp. n. is indicated by a black outline. A legend for measurements taken from the large hooks of the new species (Table <xref ref-type="table" rid="T1">1</xref>) is also shown.</p></caption><graphic xmlns:xlink="http://www.w3.org/1999/xlink" xlink:href="zookeys-584-001-g008.jpg" position="float" orientation="portrait" xlink:type="simple" id="oo_86580.jpg"/></fig></tp:treatment-sec></tp:taxon-treatment>
